# Supplementary material for: The ethnic density effect in psychosis: a systematic review and multilevel meta-analysis
Source: Br J Psychiatry. 2021 Dec;219(6):632–43. doi: 10.1192/bjp.2021.96 (PMC8636614; doi:10.1192/bjp.2021.96)
Supplement: Supplementary file 1 [file S0007125021000969sup.zip]

Archive with 2 entries (2 files):
- S0007125021000969sup001.docx
- S0007125021000969sup002.docx
